# Supplementary material for: Salivary Biomarkers for Oral Cancer Detection: An Exploratory Systematic Review
Source: Int J Mol Sci. 2024 Feb 23;25(5):2634. doi: 10.3390/ijms25052634 (PMC10932009; doi:10.3390/ijms25052634)
Supplement: Supplementary file 1 [file ijms-25-02634-s001.zip]

Archive with 6 entries (6 files):
- __MACOSX/._PRISMA-ScR-Fillable-Checklist_10Sept2019.docx
- __MACOSX/._Sup. Fig 1.docx
- __MACOSX/._Supplementary tables .docx
- PRISMA-ScR-Fillable-Checklist_10Sept2019.pdf
- Supplementary Figure S1.pdf
- Supplementary tables .pdf
